# Supplementary material for: Genome-Wide Identification and Analysis of BrTCP Transcription Factor Family Genes Involved in Cold Stress Tolerance in Winter Rapeseed (Brassica rapa L.)
Source: Int J Mol Sci. 2024 Dec 19;25(24):13592. doi: 10.3390/ijms252413592 (PMC11678751; doi:10.3390/ijms252413592)
Supplement: Supplementary file 1 [file ijms-25-13592-s001.zip › Supplementary Table S1.xlsx]

## Sheet: Sheet1
TCP Protein Sequence
Gene ID	Gene name	Protein sequence
AtTCP1	AT1G67260.1	MSSSTNDYNDGNNNGVYPLSLYLSSLSGHQDIIHNPYNHQLKASPGHMVSAVPESLIDYMAFKSNNVVNQQGFEFPEVSKEIKKVVKKDRHSKIQTAQGIRDRRVRLSIGIARQFFDLQDMLGFDKASKTLDWLLKKSRKAIKEVVQAKNLNNDDEDFGNIGGDVEQEEEKEEDDNGDKSFVYGLSPGYGEEEVVCEATKAGIRKKKSELRNISSKGLGAKARGKAKERTKEMMAYDNPETASDITQSEIMDPFKRSIVFNEGEDMTHLFYKEPIEEFDNQESILTNMTLPTKMGQSYNQNNGILMLVDQSSSSNYNTFLPQNLDYSYDQNPFHDQTLYVVTDKNFPKGKVWIQDSFVN*
AtTCP2	AT4G18390.1	MIGDLMKNNNNGDVVDNEVNNRLSRWHHNSSRIIRVSRASGGKDRHSKVLTSKGPRDRRVRLSVSTALQFYDLQDRLGYDQPSKAVEWLIKAAEDSISELPSLNNTHFPTDDENHQNQTLTTVAANSLSKSACSSNSDTSKNSSGLSLSRSELRDKARERARERTAKETKERDHNHTSFTDLLNSGSDPVNSNRQWMASAPSSSPMEYFSSGLILGSGQQTHFPISTNSHPFSSISDHHHHHPHHQHQEFSFVPDHLISPAESNGGAFNLDFNMSTPSGAGAAVSAASGGGFSGFNRGTLQSNSTNQHQSFLANLQRFPTSESGGGPQFLFGALPAENHHHNHQFQLYYENGCRNSSEHKGKGKN*
AtTCP3	AT1G53230.1	MAPDNDHFLDSPSPPLLEMRHHQSATENGGGCGEIVEVQGGHIVRSTGRKDRHSKVCTAKGPRDRRVRLSAPTAIQFYDVQDRLGFDRPSKAVDWLITKAKSAIDDLAQLPPWNPADTLRQHAAAAANAKPRKTKTLISPPPPQPEETEHHRIGEEEDNESSFLPASMDSDSIADTIKSFFPVASTQQSYHHQPPSRGNTQNQDLLRLSLQSFQNGPPFPNQTEPALFSGQSNNQLAFDSSTASWEQSHQSPEFGKIQRLVSWNNVGAAESAGSTGGFVFASPSSLHPVYSQSQLLSQRGPLQSINTPMIRAWFDPHHHHHHHQQSMTTDDLHHHHPYHIPPGIHQSAIPGIAFASSGEFSGFRIPARFQGEQEEHGGDNKPSSASSDSRH*
AtTCP4	AT3G15030.1	MSDDQFHHPPPPSSMRHRSTSDAADGGCGEIVEVQGGHIVRSTGRKDRHSKVCTAKGPRDRRVRLSAHTAIQFYDVQDRLGFDRPSKAVDWLIKKAKTSIDELAELPPWNPADAIRLAAANAKPRRTTAKTQISPSPPPPQQQQQQQQLQFGVGFNGGGAEHPSNNESSFLPPSMDSDSIADTIKSFFPVIGSSTEAPSNHNLMHNYHHQHPPDLLSRTNSQNQDLRLSLQSFPDGPPSLLHHQHHHHTSASASEPTLFYGQSNPLGFDTSSWEQQSSEFGRIQRLVAWNSGGGGGATDTGNGGGFLFAPPTPSTTSFQPVLGQSQQLYSQRGPLQSSYSPMIRAWFDPHHHHQSISTDDLNHHHHLPPPVHQSAIPGIGFASGEFSSGFRIPARFQGQ…
AtTCP5	AT5G60970.1	MRSGECDEEEIQAKQERDQNQNHQVNLNHMLQQQQPSSVSSSRQWTSAFRNPRIVRVSRTFGGKDRHSKVCTVRGLRDRRIRLSVPTAIQLYDLQDRLGLSQPSKVIDWLLEAAKDDVDKLPPLQFPHGFNQMYPNLIFGNSGFGESPSSTTSTTFPGTNLGFLENWDLGGSSRTRARLTDTTTTQRESFDLDKGKWIKNDENSNQDHQGFNTNHQQQFPLTNPYNNTSAYYNLGHLQQSLDQSGNNVTVAISNVAANNNNNLNLHPPSSSAGDGSQLFFGPTPPAMSSLFPTYPSFLGASHHHHVVDGAGHLQLFSSNSNTASQQHMMPGNTSLIRPFHHLMSSNHDTDHHSSDNESDS*
AtTCP6	AT5G41030.1	MVMEPKKNQNLPSFLNPSRQNQDNDKKRKQTEVKGFDIVVGEKRKKKENEEEDQEIQILYEKEKKKPNKDRHLKVEGRGRRVRLPPLCAARIYQLTKELGHKSDGETLEWLLQHAEPSILSATVNGIKPTESVVSQPPLTADLMICHSVEEASRTQMEANGLWRNETGQTIGGFDLNYGIGFDFNGVPEIGFGDNQTPGLELRLSQVGVLNPQVFQQMGKEQFRVLHHHSHEDQQQSAEENGS*
AtTCP7	AT5G23280.1	MSINNNNNNNNNNNDGLMISSNGALIEQQPSVVVKKPPAKDRHSKVDGRGRRIRMPIICAARVFQLTRELGHKSDGQTIEWLLRQAEPSIIAATGTGTTPASFSTASVSIRGATNSTSLDHKPTSLLGGTSPFILGKRVRADEDSNNSHNHSSVGKDETFTTTPAGFWAVPARPDFGQVWSFAGAPQEMFLQQQHHHQQPLFVHQQQQQQAAMGEASAARVGNYLPGHLNLLASLSGGSPGSDRREEDPR*
AtTCP8	AT1G58100.1	MDLSDIRNNNNDTAAVATGGGARQLVDASLSIVPRSTPPEDSTLATTSSTATATTTKRSTKDRHTKVDGRGRRIRMPALCAARVFQLTRELGHKSDGETIEWLLQQAEPAIVAATGTGTIPANFSTLSVSLRSSGSTLSAPPSKSVPLYGALGLTHHQYDEQGGGGVFAAHTSPLLGFHHQLQHHQNQNQNQDPVETIPEGENFSRKRYRSVDLSKENDDRKQNENKSLKESETSGPTAAPMWAVAPPSRSGAGNTFWMLPVPTTAGNQMESSSNNNTAAGHRAPPMWPFVNSAGGGAGGGGGAATHFMAGTGFSFPMDQYRGSPLQLGSFLAQPQPTQNLGLSMPDSNLGMLAALNSAYSRGGNANANAEQANNAVEHQEKQQQSDHDDDSREENSNS…
AtTCP9	AT2G45680.1	MATIQKLEEVAGKDQTLRAVDLTIINGVRNVETSRPFQVNPTVSLEPKAEPVMPSFSMSLAPPSSTGPPLKRASTKDRHTKVEGRGRRIRMPATCAARIFQLTRELGHKSDGETIRWLLENAEPAIIAATGTGTVPAIAMSVNGTLKIPTTTNADSDMGENLMKKKRKRPSNSEYIDISDAVSASSGLAPIATTTTIQPPQALASSTVAQQLLPQGMYPMWAIPSNAMIPTVGAFFLIPQIAGPSNQPQLLAFPAAAASPSSYVAAVQQASTMARPPPLQVVPSSGFVSVSDVSGSNLSRATSVMAPSSSSGVTTGSSSSIATTTTHTLRDFSLEIYEKQELHQFMSTTTARSSNH*
ATCP10	AT2G31070.1	MGLKGYSVGEGGGEIVEVQGGHIIRATGRKDRHSKVFTSKGPRDRRVRLSAHTAIQFYDVQDRLGYDRPSKAVDWLIKKAKTAIDKLELGETTTTTTRQEPVNTKPESPTLVFQRENNDQTQFVAANLDPEDAMKTFFPATTTTNGGGGTNINFQNYPHQDDNNMVSRTTTPPPNLSQDLGLSLHPFQGNNNTVVVPETNNFTTTHFDTFGRISGWNHHDLTMTSSSSSEHQQQEQEERSNGGFMVNHHPHHHHHQPSMMTLLNSQQQQVFLGGQQQQQQRGTLQSSLFPHSFRSWDHHQTTSDHHHHQNQASSMFASSSQYGSHGMMMMQGLSFPNTTRLLHGEEATQPNSSSSPPNSHL*
AtTCP11	AT2G37000.1	MIFQNVCRNESNFNAIASESRSQTQFGVSKSSSSGGGCISARTKDRHTKVNGRSRRVTMPALAAARIFQLTRELGHKTEGETIEWLLSQAEPSIIAATGYGTKLISNWVDVAADDSSSSSSMTSPQTQTQTPQSPSCRLDLCQPIGIQYPVNGYSHMPFTAMLLEPMTTTAESEVEIAEEEERRRRHH*
AtTCP12	AT1G68800.1	MFPSLDTNGYDLFDPFIPHQTTMFPSFITHIQSPNSHHHYSSPSFPFSSDFLESFDESFLINQFLLQQQDVAANVVESPWKFCKKLELKKKNEKCVDGSTSQEVQWRRTVKKRDRHSKICTAQGPRDRRMRLSLQIARKFFDLQDMLGFDKASKTIEWLFSKSKTSIKQLKERVAASEGGGKDEHLQVDEKEKDETLKLRVSKRRTKTMESSFKTKESRERARKRARERTMAKMKMRLFETSETISDPHQETREIKITNGVQLLEKENKEQEWSNTNDVHMVEYQMDSVSIIEKFLGLTSDSSSSSIFGDSEECYTSLSSVRGMSTPREHNTTSIATVDEEKSPISSFSLYDYLCY*
AtTCP13	AT3G02150.1	MNIVSWKDANDEVAGGATTRREREVKEDQEETEVRATSGKTVIKKQPTSISSSSSSWMKSKDPRIVRVSRAFGGKDRHSKVCTLRGLRDRRVRLSVPTAIQLYDLQERLGVDQPSKAVDWLLDAAKEEIDELPPLPISPENFSIFNHHQSFLNLGQRPGQDPTQLGFKINGCVQKSTTTSREENDREKGENDVVYTNNHHVGSYGTYHNLEHHHHHHQHLSLQADYHSHQLHSLVPFPSQILVCPMTTSPTTTTIQSLFPSSSSAGSGTMETLDPRQM*
AtTCP14	AT3G47620.1	MQKPTSSILNVIMDGGDSVGGGGGDDHHRHLHHHHRPTFPFQLLGKHDPDDNHQQQPSPSSSSSLFSLHQHQQLSQSQPQSQSQKSQPQTTQKELLQTQEESAVVAAKKPPLKRASTKDRHTKVDGRGRRIRMPALCAARVFQLTRELGHKSDGETIEWLLQQAEPSVIAATGTGTIPANFTSLNISLRSSGSSMSLPSHFRSAASTFSPNNIFSPAMLQQQQQQQRGGGVGFHHPHLQGRAPTSSLFPGIDNFTPTTSFLNFHNPTKQEGDQDSEELNSEKKRRIQTTSDLHQQQQQHQHDQIGGYTLQSSNSGSTATAAAAQQIPGNFWMVAAAAAAGGGGGNNNQTGGLMTASIGTGGGGGEPVWTFPSINTAAAALYRSGVSGVPSGAVSSGLHF…
AtTCP15	AT1G69690.1	MDPDPDHNHRPNFPLQLLDSSTSSSSTSLAIISTTSEPNSEPKKPPPKRTSTKDRHTKVEGRGRRIRMPAMCAARVFQLTRELGHKSDGETIEWLLQQAEPAVIAATGTGTIPANFTSLNISLRSSRSSLSAAHLRTTPSSYYFHSPHQSMTHHLQHQHQVRPKNESHSSSSSSSQLLDHNQMGNYLVQSTAGSLPTSQSPATAPFWSSGDNTQNLWAFNINPHHSGVVAGDVYNPNSGGSGGGSGVHLMNFAAPIALFSGQPLASGYGGGGGGGGEHSHYGVLAALNAAYRPVAETGNHNNNQQNRDGDHHHNHQEDGSTSHHS*
AtTCP16	AT3G45150.1	MDSKNGINNSQKARRTPKDRHLKIGGRDRRIRIPPSVAPQLFRLTKELGFKTDGETVSWLLQNAEPAIFAATGHGVTTTSNEDIQPNRNFPSYTFNGDNISNNVFPCTVVNTGHRQMVFPVSTMTDHAPSTNYSTISDNYNSTFNGNATASDTTSAATTTATTTV*
AtTCP17	AT5G08070.1	MGIKKEDQKSSLSLLTQRWNNPRIVRVSRAFGGKDRHSKVCTVRGLRDRRIRLSVMTAIQVYDLQERLGLSQPSKVIDWLLEVAKNDVDLLPPLQFPPGFHQLNPNLTGLGESFPGVFDLGRTQREALDLEKRKWVNLDHVFDHIDHHNHFSNSIQSNKLYFPTITSSSSSYHYNLGHLQQSLLDQSGNVTVAFSNNYNNNNLNPPAAETMSSLFPTRYPSFLGGGQLQLFSSTSSQPDHIE*
AtTCP18	AT3G18550.1	MNNNIFSTTTTINDDYMLFPYNDHYSSQPLLPFSPSSSINDILIHSTSNTSNNHLDHHHQFQQPSPFSHFEFAPDCALLTSFHPENNGHDDNQTIPNDNHHPSLHFPLNNTIVEQPTEPSETINLIEDSQRISTSQDPKMKKAKKPSRTDRHSKIKTAKGTRDRRMRLSLDVAKELFGLQDMLGFDKASKTVEWLLTQAKPEIIKIATTLSHHGCFSSGDESHIRPVLGSMDTSSDLCELASMWTVDDRGSNTNTTETRGNKVDGRSMRGKRKRPEPRTPILKKLSKEERAKARERAKGRTMEKMMMKMKGRSQLVKVVEEDAHDHGEIIKNNNRSQVNRSSFEMTHCEDKIEELCKNDRFAVCNEFIMNKKDHISNESYDLVNYKPNSSFPVINHHRS…
AtTCP19	AT5G51910.1	MESNHEGNAIQVIDQVTTMTHLSDPNPKTKPGMMLMKQEDGYLQPVKTKPAPKRPTSKDRHTKVEGRGRRIRMPAGCAARVFQLTRELGHKSDGETIRWLLERAEPAIIEATGTGTVPAIAVSVNGTLKIPTSSPVLNDGGRDGDGDLIKKRRKRNCTSDFVDVNDSCHSSVTSGLAPITASNYGVNILNVNTQGFVPFWPMGMGTAFVTGGPDQMGQMWAIPTVATAPFLNVGARPVSSYVSNASDAEAEMETSGGGTTQPLRDFSLEIYDKRELQFLGGSGNSSPSSCHET*
AtTCP20	AT3G27010.1	MDPKNLNRHQVPNFLNPPPPPRNQGLVDDDAASAVVSDENRKPTTEIKDFQIVVSASDKEPNKKSQNQNQLGPKRSSNKDRHTKVEGRGRRIRMPALCAARIFQLTRELGHKSDGETIQWLLQQAEPSIIAATGSGTIPASALASSAATSNHHQGGSLTAGLMISHDLDGGSSSSGRPLNWGIGGGEGVSRSSLPTGLWPNVAGFGSGVPTTGLMSEGAGYRIGFPGFDFPGVGHMSFASILGGNHNQMPGLELGLSQEGNVGVLNPQSFTQIYQQMGQAQAQAQGRVLHHMHHNHEEHQQESGEKDDSQGSGR*
ArTCP21	AT5G08330.1	MADNDGAVSNGIIVEQTSNKGPLNAVKKPPSKDRHSKVDGRGRRIRMPIICAARVFQLTRELGHKSDGQTIEWLLRQAEPSIIAATGTGTTPASFSTASLSTSSPFTLGKRVVRAEEGESGGGGGGGLTVGHTMGTSLMGGGGSGGFWAVPARPDFGQVWSFATGAPPEMVFAQQQQPATLFVRHQQQQQASAAAAAAMGEASAARVGNYLPGHHLNLLASLSGGANGSGRREDDHEPR*
AtTCP22	AT1G72010.1	MNQNSSVAEATLQLNSGEKPSPGSIPFISSGQHGNISTSATSSTSTSSGSALAVVKSAVKKPTKDRHTKVDGRGRRIRMPAMCAARVFQLTRELGHKSDGETIEWLLQQAEPAIIASTGTGTIPANFSTLNASLRSGGGSTLFSQASKSSSSPLSFHSTGMSLYEDNNGTNGSSVDPSRKLLNSAANAAVFGFHHQMYPPIMSTERNPNTLVKPYREDYFKEPSSAAEPSESSQKASQFQEQELAQGRGTANVVPQPMWAVAPGTTNGGSAFWMLPMSGSGGREQMQQQPGHQMWAFNPGNYPVGTGRVVTAPMGSMMLGGQQLGLGVAEGNMAAAMRGSRGDGLAMTLDQHQHQLQHQEPNQSQASENGGDDKK*
AtTCP23	AT1G35560.1	MESHNNNQSNNNTTGSAHLVPSMGPISGSVSLTTTAPNSTTTTVTAAKTPAKRPSKDRHIKVDGRGRRIRMPAICAARVFQLTRELQHKSDGETIEWLLQQAEPAIIAATGTGTIPANISTLNISLRSSGSTLSAPLSKSFHMGRAAQNAAVFGFQQQLYHPHHITTDSSSSSLPKTFREEDLFKDPNFLDQEPGSRSPKPGSEAPDQDPGSTRSRTQNMIPPMWALAPTPASTNGGSAFWMLPVGGGGGPANVQDPSQHMWAFNPGHYPGRIGSVQLGSMLVGGQQLGLGVAENNNLGLFSGGGGDGGRVGLGMSLEQKPQHQVSDHATRDQNPTIDGSP*
AtTCP24	AT1G30210.1	MEVDEDIELQKHQEQQSRKLQRFSEDNTGLMRNWNNPSSRIIRVSRASGGKDRHSKVLTSKGLRDRRIRLSVATAIQFYDLQDRLGFDQPSKAVEWLINAASDSITDLPLLNTNFDHLDQNQNQTKSACSSGTSESSLLSLSRTEIRGKARERARERTAKDRDKDLQNAHSSFTQLLTGGFDQQPSNRNWTGGSDCFNPVQLQIPNSSSQEPMNHPFSFVPDYNFGISSSSSAINGGYSSRGTLQSNSQSLFLNNNNNITQRSSISSSSSSSSPMDSQSISFFMATPPPLDHHNHQLPETFDGRLYLYYGEGNRSSDDKAKERR*
LOC_Os01g11550	OsTCP1	MGDAGGHSHHHQHGFQPQLLSFGGVGHHHHLHQFTAQPQPPAASHTRGRGGGGEIVPATTTPRSRGGGGGGGGEIVAVQGGHIVRSTGRKDRHSKVCTARGPRDRRVRLSAHTAIQFYDVQDRLGYDRPSKAVDWLIKNAKDAIDKLDVLPAWQPTAGGAGAGNAAAPPSSSTHPDSAENSDDQAQAITVAHTAFDFAGGGSGGTSFLPPSLDSDAIADTIKSFFPMGGTAGGEASSSTTAAQSSAMGFQSYTPDLLSRTGSQSQELRLSLQSLPDPMFHHQQHRHGGGGGGGNGTTQQALFSGAANYSFGGGAMWATEQQAQNQRMLPWNVPDPGGGGGAAYLFNVSQQAAHMQAAAAALGGHQSQFFFQRGPLQSSNQPSERGWPETVEADNQMSHH…
LOC_Os01g55750	OsTCP2	MILGSNQAAAAAAAAAAAEEEAAELARKHTAAVATSRQWSAQTESRIVRVSRVFGGKDRHSKVKTVKGLRDRRVRLSVPTAIQLYDLQDRLGLNQPSKVVDWLLNAARHEIDKLPPLQFPPQDHLCMGHHHHLPSAMPLMHHHGHHHHADDDKYHVAAAAAALAAEKEAAAAGGGGGGGGDDVDGGGGGGAAHIVGRFPAGGYHRFMGLNNPLGMVNSAAGAAMPFHYAGESWNNGSVQDSGAGSPQVAAAAAHHTSPFPSLLSLAPGPHHQLVFYSSEAEQFTVDNLGSQGLSLSSARAFHDQTGS*
LOC_Os01g69980	OsTCP3	MDPKFPPPPPLNKTEPTTTTTNQQHHHDEQQQQHRLQIQVHPQQQEQQDGGGGGGKDQQQQQQMQVVVAAAAGERRMQGLGPKRSSNKDRHTKVDGRGRRIRMPALCAARIFQLTRELGHKSDGETVQWLLQQAEPAIVAATGTGTIPASALASVAPSLPSPNSALSRSHHHHHHMWAAAPPTASAGFAGAGFSGADSGVIGGIMQRMGIPAGIELQGGGAGGLGGGGGGGGGHIGFAPMFASHAAAAAAMPGLELGLSQDGHIGVLAAQSLSQFYHQVVV*
LOC_Os02g42380	OsTCP4	MSSRDAAATFHVYQPVQIPTATVAPAAAVSAAPAEAVAQLVPAPSKKAAGAAGGKDRHSKVNGRGRRVRMPIVCAARVFQLTRELGLKSDGQTIEWLLRQAEPSILAATGTGTTPAAFVSSSAPSTSSSHQHTLLGKRQRQESAAADAVSVAGAASAFWAALPAPGRPDAWGFSPLDAQPTYVPMAQAHHHHLNLLAALSGAARRAEEESR*
LOC_OS02g51280	OsTCP5	MTMDVAGDAGGGRRPNFPLQLLEKKEEQPCSSSAAGGGTGPSSAGGNGNNGSGPGGAGGEMQLRKAAPKRSSTKDRHTKVEGRGRRIRMPALCAARVFQLTRELGHKTDGETIEWLLQQAEPAVIAATGTGTIPANFTSLNISLRSSGSSLSAPAHLRALPSPAAAARFGSRADAWDRVVSLGFPSEGPASSSSSPSPLLLNFHSGSVGLDVQPSPSAAAAAADLSRKRRWEQEMQQQQQQQQQQQQQQQQQYQQQMAGYTQSQMPGTVWMVPSNSTQGGGPSGGGGGGGGGSGESIWTFPQMSSAAAAAAVYRGSVPSGLHFMNFPAPMALLPGQQLGLGPVGGGGGGGGGGEGHMGILAALNAYRTQAATDAAGQQGGGGGGGGSSQQQHGGGGGGG…
LOC_OS02g51310	OsTCP6	MRQRRHGRRGGKAAAGARGAKAASIKIEQTKPRRISQELAQASAMEEVVVGKERKRPRCALVGVGGHDSDVADEPGGVRARRTSTARLSVPTSIAFYDIQDRLGVNRPSKSIEWLICAALVARLLLRPPQRRPAPHPRRPSSGQPSEEQARTRKATVAVSPGKSGEKRRKTRSGCAARKAERIAKLRVWREGWMPRREASTSATSGGQSWIRKPSTPGSGDSCSCSDAKPGKRRWAEKAGEVVAREADGAERGGGGRRR*
LOC_Os03g49880	OsTCP7	MLPFFDSPSPMDIPLYQQLQLTPPSPKPDHHHHHHSTFFYYHHHPPPSPSFPSFPSPAAATIASPSPAMHPFMDLELEPHGQQLAAAEEDGAGGQGVDAGVPFGVDGAAAAAAARKDRHSKISTAGGMRDRRMRLSLDVARKFFALQDMLGFDKASKTVQWLLNMSKAAIREIMSDDASSVCEEDGSSSLSVDGKQQQHSNPADRGGGAGDHKGAAHGHSDGKKPAKPRRAAANPKPPRRLANAHPVPDKESRAKARERARERTKEKNRMRWVTLASAISVEAATAAAAAGEDKSPTSPSNNLNHSSSTNLVSTELEDGSSSTRHNGVGVSGGRMQEISAASEASDVIMAFANGGAYGDSGSYYLQQQHQQDQWELGGVVYANSRHYC*
LOC_Os03g57190	OsTCP8	MEAAVGDGEGGGGGGGRGKRGRGGGGGEMVEAVWGQTGSTASRIYRVRATGGKDRHSKVYTAKGIRDRRVRLSVATAIQFYDLQDRLGFDQPSKAIEWLINAASPAIDTLPSLDPAAFAAIPHAAADAAPTRRRSQQQQQQLSNKSGCSSTSETSKGSDKEVTVASAPAQAASFTELLIAGVAASSAGGGAIGNGADCVGIAHPGKGGAEGASTYGFSAASSFGDAPPIGMVPAPPFNFSAPGADMAAHYSLAQDQLAAPPPPAGGDYNLNFSMSSGFLGANRGTLQSNSPSNMSGHHHHHHQQQLQRLDGSTISFLLGHAAAAAHPAASEGQITSTAALQLWDGFRHSGMKEKSKN*
LOC_OS04g11830	OsTCP9	MMASSSDLILYNLVPAQPLNPSAIPNPNPDLSIAAAEPPSSDGATPRRVRPRKSPSSSDRHSKVAGRGRRVRIPAMVAARVFQLTRELGHRTDGETIEWLLRQAEPSIIAATGTGVTPEEAPPAAVAIGSSSVAAAAAAGGHGGAFVHVPYYTALLMQPPNADEPPMASAASASGTTAADENNN*
LOC_Os04g44440	OsTCP10	MASRDAATFQVYRPMAMPTPAALPPSSQQITMPFTAALVDAVLPAPRKAAATQGGKDRHSKVNGRGRRVRMPIVCAARVFQLTRELGLKSDGQTIEWLLRQAEPSILAATGSGTTPAVFSCSSAPSTASSSFLLGKRPRQEDHEAPTFWEALQQQPRPAVSSWGALVSPSQEAQAYASSVAQVHHLNLLSALSGAATRRPAQEESR*
LOC_Os05g43760	OsTCP11	MTSNNSTNEELGGGGRKAADKPSGGGGAAAAVASSRHWSASTESRIVRVSRVFGGKDRHSKVRTVKGLRDRRVRLSVPTAIQLYDLQDRLGLSQPSKVVDWLINAAQAEIDKLPPLQFPPHDHDLVAAAASSMAPPPFANGGDGHHGASASSMLEDGDKAAGGGGMKAFMSLSNSLGLLNAATMPATLAAHHHHHHHAAAYYAAAESWGNGGNGGHHHDVSHGVSPSAHNSPFPSLLSLAPGSHHQFVFYSPEGGGFAVKEAAAEQFPVDSLDHSQGQLTLSSARSFLHSGSQG*
LOC_Os06g12230	OsTCP12	MDVTGDGGGGGQRPNFPLQLLGKKEEQTCSTSQTAGAGGGGVVGANGSAAAAPPKRTSTKDRHTKVDGRGRRIRMPAICAARVFQLTRELGHKTDGETIEWLLQQAEPAVIAATGTGTIPANFTSLNISLRSSGSSLSIPSHLRLAGLAGPRFGGGARAADAWDRVVGLGFGGAADAPSSATSSSSSPLLLSFHSGSVGLDVSPPSASTSPAAADLSRKRRWEQEMQQQQQYQQQMAGYTQSQIPAGTVWMVPSSNAQAAGGGAPPGGGGESIWTFPQSGSGGGGGAATVYRGVPSGLHFMNFPATPMALLPGGQQLGLAGAGGGGEGHPGILAALNAYRAQAAQPDAGAAAQNGAQGSSQHRQHQHHGGGGGGGDERHESMSASDS*
LOC_Os07g04510	OsTCP13	MLLPPPSSPSPVPEHKPPLLGVDGFLIQLWPPDAAEVLASRLGIHPSLRALNFAMRSALRAAHLDLVFRLFSPDFLGDAAIVAFLVRACSVEGRLLDGLRLRRVRSWAALGRTKEQSSDGSASMAAAAARMSHSMALLGWSTPRRSWMS*
LOC_OS07g05720	OsTCP14	MELAGSNNKRGRVRGPNDDDDDAGEPDAKRHHHQLLLPWPQQQQQQHPASRIYRVSRASGGKDRHSKVYTAKGIRDRRVRLSVSTAIQFYDLQDRLGYDQPSKAIEWLIKAAAAAIDKLPSLDTASFPTNPASSAAVAAAAAPPLPHAEREQQQQLTKSGCSSTSETSKGSVLSLSRSESRVKARERARERSSAAAAAASKDAGDDAATPTAPTAAPASSQAASFTELLTGMAAANASPADHKQQQAWQPMTVAAATADYIGFAAAAAPHTQPRKSAAGHHSAMPHTFASPAPHLANITPIAMAPAQHFTLTPAAAEHHAEMTHYSFDHFMPVHAAAAAAAAASTPAGGDYNLNFSMSSGLVGVHSRGTLQSNSQSHLSSHHHHHHQQQQQQQQLQRLS…
LOC_Os08g33530	OsTCP15	MSAPSSSSSPSTLDEYDARFFFPGADAYTAGHRQDEETLEAVLRQPVTTTAAAAAAVEGGGGGGGGGAGGSPAAAAAATRRRPFRTDRHSKIRTAQGVRDRRMRLSVGVARDFFALQDKLGFDKASRTVEWLLTQSKHAINRLTLPDSADAAAAPAFAAAPPPADQHSSAMAAAAASAAKEKGEASSSSTTNASSARARNRDHDGSSPVAPMDERGRRGVELDWTAAAAASTEQPMDGLEYYFQYYNHLEEIMSCDPTTTTDE*
LOC_Os08g43160	OsTCP16	MEAQAQDKAEEGEEEGTRQQHAQAGPVGAAGGGGGGGAAAVAMSAIPMNSWLVPKPEPVEFFGGMAMVRKPPPRNRDRHTKVEGRGRRIRMPAACAARIFQLTRELGHKSDGETIRWLLQQSEPAIIAATGTGTVPAIATTVDGVLRIPTQSSSSSGPASSAVVDGEESSAKRRRKLQPTRAVAGASPLATAAPAAYYPVIADPLLQGSGGAAISVPSGLAPITATGAPQGLVPVFAVPATGSPAVAGGNRMIPQATAVWMVPQPAGAAGAGNQPTQFWAIQSAPQLVNFAGAQFPTAINVADFQQQQQQQPVSTTIVQNSNSGEHMHFSGADSHEQQRRGRKEGNSGGVVDHPEEDEDDDDDEPVSDSSPEE*
LOC_OS09g24480	OsTCP17	MQQQLDQQQQQQQHQYDHFFSGHGQFNSETLEAVLCRPPRGAAADPAVPAAAAAAAVLTAARNGGGGHGRARKRPFRTDRHSKIRTAQGVRDRRMRLSLDVARDFFALQDRLGFDKASKTVDWLLTQSKPAIDRLAADPSSSSHRAAGDTRMSSAERGGDHHMVAVGAAGSGKGDADKARGPRGGRSAPMELGCELGRLVPAPVLGEYYYELAEMMSNNTGGEGDDDGDYDDDGDFLDDSGFLCHYRSKKKFSIKDIS*
LOC_Os09g34950	OsTCP18	MASQLQGKGAETAAAGERVAPGTNAAAFAGLGYPPIQSPVALQEEEGPRDAAFAGYAPIRSPVVSRLQEKGEGEGEEEEVDKREEAGMAADGSAFAAGMALVPKPEPVAVEFLRGLAVAKPPPRNRDRHVKVEGRGRRIRMPVNCAARIAQLTRELGHKSDGETIRWLMQQSEPAIVAATGTGTVPAIATTVDGVLRIPTESPSAAARGDEPAPKRRRKLQPTRAAAGGPVEALAAAPPPAVYYPIVADPLLQANGGGSISISSGLAPASSATPPTATGGGAIPFIAMPATSDGGKQAMSPATVWMVPPGGAGAVNQPIQYWAFQPNPDHANFAGASSYNVGQNPGVHEASAADHAASTGGGGGGEDDEYEGMTDSSSDEE*
LOC_Os11g07460	OsTCP19	MIKDLRTLESWAKEKPEIEQPALQAVVGGGGLRAAAAAAEGGMEQQAAPSSSTSTSTNSSRSTSDHHAAAAAAAAAAAAQVAHQHHPFYYAAAQGGANTMPAPASFMGSLAIVPAAAAPGGGGGQVQAAAAPVASSEKKAVVAAGAGAKRPTKDRHTKVEGRGRRIRMPALCAARVFQLTRELGHKTDGETIEWLLQQAEPAIVAATGTGTIPANFSSLAVSLRSAASHSSSPRAAPFHHLQQQQQHDVAAMLGFHHHHHQLLPPPPPHQHPEPTPQDPGAGEFMRKRYREADDLFKDTSRQDPVDGATGEAEQKARAAAAAAAPPPTAPSAMWAVGPNTTGATAAFWMQPAWAFPHGAGAGAAGNTVQAPLQFMSRSSFPTAMNVTMADNNNSSNNNL…
LOC_Os12g02090	OsTCP20	MAAAWRTSRVACVVAGEKDKHSKVVTSRGLRDRCVRLSVPMAIAFYDIQDRLGVDQPSKAIEWHIRAAAAAIDAFLSLDCSLVLPNAAQLLTRWRRRPSSGQPSEEQARTRKATVAASPRKSGKKRRKTRSGCAARSASRS*
LOC_Os12g07480	OsTCP21	MDHGGGGGGGGAAPSSSNIGGGSGGGGGGGGRENHPHHPFYYSGPAAAAAAAAAAQQQQQTFMGALAITPVVAEQPQGSSGGGEKKVVAPTTPAAAGAAATTTLAKRPSKDRHTKVDGRGRRIRMPALCAARVFQLTRELGHKSDGETIEWLLQQAEPAIIAATGTGTIPANFSSLNISIRSGAASASSASNPNRASPFPALALHPHHQQHDVSAMLGYHHHLLPPPQQQQESPQDPGGAGAFMRKRYREDLFKEDDDRQDPSAPKAREQQPTTPQAAAAAAAAAAMWAVAPNTAAPGGAFWMLPVSASSAAAARPTEQPMWSFAGGGGGAATVQAPLQFMSTRVNYPGSAGAGMSDTNLGMLAALNAYNRGGAGDQQPQQQPEMDQQGRNDDDDDDGD…
LOC_Os12g42190	OsTCP22	MEEVVVGGKERKRPRGALVGVGGGGASAATAAAWRTSRVARAAAGGKDRHSKVVTSRGLRDRRVRLSVPTAIAFYDIQDRLGVDQPSKAIEWLIRAAAAAIDALPSLDCSFALPAAASSPPPPAADDAEVSTSETSKSSVLSLANAPCDNGGGAFAELLHCSNTNGSKPLQQQQQATLAYYAAAQSAHMAAPMSFEVMAMPPHLAFSQEQQQHATVAAFDRGTLQSNASLWPPPPQPPPSQHPFLLQRFAAAPAEVAGLPFFLAGGVGGAAAAAPAATTNGGERRLQLWDFKEERKT
Brapa07G003344.1	BrTCP15	MSSSNNGYNNGSNNGVYPLSLYLPSLSGQQDIIRNPYNHQLTASPGQMLSAVPESLMDYMAFNSNNVMNQQGFEIPEVSREIKKAVKKDRHSKIHTAQGLRDRRVRLSIEISRQFFDLQDMLGFDKASETLDWLLKKSRRGINELVQEKKLNNNVEDFGNDGGNVVHEEDNVGDNSFVYGSSPYSFEEEVLCEVKKAEKRKKKTEMSNISSKGSRAKAKGKAKGITIDMTNDHPETASEIIQTEIMDPFKRSIIFNEGEEMTHSFYKESIQESDNHECITKKKVNLPMNMDQGYNQHYGALMLKDQGSSSNYNAILPQNFDCDYNPNPFIDQLFCGVTNTNFFRGFP*
Brapa08G002382.1	BrTCP18	MEDDDDIETQQQTSRKLQRLSSDKTEMRDWSNPSSRIIRVSRATGGKDRHSKVLTSKGLRDRRIRLSVATAIQFYDLQDRLGFDQPSKAVEWLINAASDSISDLNPIDTNFEQTLSLSKSSTSESSLLSLSRTESRGKARERTAKDKDLQSSFTQLLTRGFDESNRSWTGGGSSDCFNPVQLIPSSLNHRQEPSLNHSNSQNQYSFLPNYNVGISSSDSPGEAGCYSSRGTLQSNSLPLFLNNNINQRSISSSSSSSSPMDSQSISFFMSPPLHNHSHDQLPEAFDGRLYLYYGEGNRSSDDKGKERR*
Brapa05G002975.1	BrTCP13	MADEAHNFLHPPAPPPPSSMSHREAANGGCGEIVEVQGGHIVRSTGRKDRHSKVCTAKGPRDRRVRLSAHTAIQFYDVQDRLGFDRPSKAVDWLIKKAKASIDELAQLPPWNPADAMRNAAANAKPRRTAAKTRISPSPPPPSQQQQNQLQFGGFDGAAEHRGNENESSFLPPSMDSDSIADTIKSFFPVVGSSTEAPPPNQLIHSNYHHHHPPDLLSRTNSHNQDLRLSLHSFPDGPPSLLHHHHSASASTAEPVLFYGQSNPLGYDTSTGGWEQQSIQRLVAWNSGGATETGNGGGGGGGGFLFAPPAPSTTSFQPVLGQSPPCSPRGPLQSSYSPMIRAWFDPHHHHQSISTDDLNHHIPHPVHQGEFSSGFRIPARFQGQEEEQHDGFSNKPSSA…
Brapa09G003122.1	BrTCP19	MEVDDDIDEQQQTSRKLQRISSDNDKNGMRDWNNPSSRIIRVSRASGGKDRHSKVLTSKGLRDRRIRLSVATAIQFYDLQDRLGFDQPSKAVEWLINAAADSISELPPINTSFDQALSLSKSACSSGTSESSLLSLSRTESRGKARERARERTAKDKDKDLQNAQSSFTQLLTGGFDEPNRNWIGGSSSDCFNPVQLIPNSSSSSLHHYNNNNHRQETSLNHHLSFVPDYNFGISSSDSPAAAPVNGGCYTSRGTLQSNSHSHFLNNNNVNQRPISFMATPPPLDHHNHQLPATFDGRLYLYYGEGNRSSDDKGKDGR*
Brapa02G004452.1	BrTCP6	MRSRDCDEDEIQANQERDHNHQLNLNSMFQPQNQPSSVPTSRQWTSAFRNPRIVRVSRTFGGKDRHSKVCTVRGLRDRRIRLSVPTAIQVYDLQDRLGLSQPSKVIDWLLEAAKDDVDELPPLQFPQGFNQMYPSLIFGESSSTSAASVFPGTNLGFLESWDLGGSSSRTRTRIADTTTTPRESFDLDKGKWIKQDENSNHQDHGFDTSHQNFSLTNPYNNSNASSYYNLGHLQNSLDQSGNNVTVAIPNVPYNNNLNLPPPPTMSSLFPMYPSFLGASHHVVDGAGNLQLFSSNANRNNR*
Brapa03G003107.1	BrTCP8	MDTGPWKDTNDDVSGQTRTRREGESEEAVATTKRPATISSSSSWMKSKDPRIVRVSRAFGGKDRHSKVCTLRGLRDRRVRLSVPTAIQLYDLQERLGLDQPSKAVDWLLNVAKEEIDELPPLPVSPETFTLFNHHQSFLNLGQRPGQDPTQLGFKINGCVEESTTTSREENNNERGEKDVSFANNHHIGSYGTYHNMEHHHQQHSSFQADYHQHQLHSLVPFPSQFLVCPMTTLSTTTTTTQSLFPSSSSAGSWTMETTDPRRMIFPGSDRSGGRDAFWRLNEAVQDGGVNEVGFSGVAPSDLVFSFVDLHGVAAVVARETQFWYSPLVFSLVALAKSFIFELEWSVLFFLSSGYLASCIKTWSNCVRWRRRTSLSARAQRIGGRVAVTSLHGFSSGGL…
Brapa03G004454.1	BrTCP10	MRSRECDEEEIQAKQEGDHSENNNHQVNLNNMLQQQQQNQPSSLSSSRQWTSAFRNPRIVRVSRTFGGKDRHSKVCTVRGLRDRRIRLSVPTAIQLYDLQDRLGLSQPSKVVDWLLEAAKDDVDKLPPLQFPHGFNQMYPNLFFGNSGIGESSSSTSAFPGTNLGFLESYDLGGSSSRTRSRIQETPRESFDLDKGKWIKNDENANHHQDHGFDASHQHFSLTNPYNNSNASSYYNLGHLQHSLDQSGNNVTVAISNVPSNNNNNNLNLPPPSSAGDGSQLLFGPPPPAMSSLFPTYPSFLGASHHQHHHVVDGAGNLQLFSSNANTASQQQMMTGNSSLIRPFHHLMSSNHDTDRHSSDDNDSDS*
Brapa03G003718.1	BrTCP4	MAEDDEAHRFLHPPAPPSSSSMRRRATSEVANGGCGEIVEVQGGHIVRSTGRKDRHSKVCTAKGPRDRRVRLSAHTASQFYDVQDRLGFDRPSKAVDWLIKKAKTSIDELAQLPPWDPADAIRNAAANAKPRRTAAKARVSPSPPPQQLQFSGGTAVGFAGATERRSNDNNQSSFLPPSMDSDSIADTIKSFFPVVGSTAEAPPHQLMHNYHHHHPPDLLSRTNSQNQDLRLSLQPFPDGPPSLLHHHHHSVAEPVLFYGQSNPLGYDTSTGGWEQQSIQRLVAWNSGGANDTGNGGGGGGFLFAPPPNHPTSTTSFQPVLGQSQLYSQRGPLQSSYSPMIRAWFDPTHHHHQSISTDDLNHHHHHMPPPIASGEFSSGFRVPARFQGQEEEQHDGLNN…
Brapa03G004876.1	BrTCP11	MVIEKLRNESIGDDEMIGDLMKNNNGDVVDNTNNRLSRWHHNSSRIIRVSRASGGKDRHSKVWTSKGPRDRRVRLSVSTALQFYDLQDRLGYDQPSKAVEWLIKAAEDSISELPSLNNTNFPMNDDDNQIPTLTGASPTAAAAANSLSKSACSSNSDTSKNSSGLSLSRSELRDKARERARERTAKETKERDGNNNHHTTSFTDLLNSGSDPVNANRQWMAPSSSPAPMEYFSSGLILGSGQTHFPIQTNSHPFDHHHHHHQPHQEFSFVPDHLISPAGSNGGGAFNLDFNMSTTSVASTGFSGFNRGTLQSNSTNHHHQHQSFLANLQRFPSSEGGGGPQFLFGMPAENQHPHHNNNNNHQFQLYYENGCRNSDQKGKGKN*
Brapa05G004005.1	BrTCP14	MNTGPWRDANDDVSGGTRTRRNGEVEEDSEEAVVVAVATSGKPVIKKPPTSISSSSSSWMKSKDRRIVRVSRAFGGKDRHSKVCTLRGLRDRRVRLSVPTAIQLYDLQERLGLDQPSKAVDWLLNAAKDEIDELPPLPVSPETFSLFNHHQAFLNLSQPPGQDPTQLGFKINGCVEESNTTTSREETNNNHIGSYGTYQYMEQHQQQHTRFQADYPHHQHQLHSLVPIQSQFLVCPVTTSSTTTTIQSLFPSSTSAGSRTMETTDPRQMVSHFQMPLMGSSSSSQNISTLYSLLHGNSNPMPSVQFDRK*
Brapa01G003735.1	BrTCP2	MADDHDEAHHFLHPQPPPPSSMRHRAASDEIVEVQGGHIVRSTGRKDRHSKVCTAKGPRDRRVRLSAHTAIQFYDVQDRLGFDRPSKAVDWLIRKAQTSIDELAQLPPWSPADAIRNAKPRRTAAKTKISPSPPPPQREQLQFGGARSGGFDGAAELPSFLPPSTDSESFFPVVGSSTEAPPSQDLRLSLHSFPDGPPSLLHRHHSAPEPVLFYGQSNPFGYDGWEQQSIQRLVACNGGGATDTGNGGGGFLFAPSPTTSYQPVLGQSQLCSQRGSLQSSYTPMIRAWFDPHHHQSISTEDLSHHIPPPVFASGEFSSGFRVPARFQGQEEEQQDGLTNKPSSASSVSRH*
Brapa01G003475.1	BrTCP1	MKNAKKPSRTDRHSKIKTAKGTRDRRMRLSLDVAKELFGLQDMLGFDKASKTVEWLLTQAKPEIIKIANSLSNQFKHGGFSSGDDSQTRPALGSTETSSDLCEFASVWTVEDRGSNTSMTENKVDGRTMRGKRKMSQRTPILKEMSKDARAKARERAKDRTMEKIMKRRRPQVNAVEEVEAHNQHDEVVKNNNSGVNWTTSFEVTPCGENMEELCKNNRFAVYNDFVVNKKDHISEESYNMISQLNSSFPMLTPHRSQGAATSIEQQQQQQVRDVHHFLYNYHNM*
Brapa03G000337.1	BrTCP7	MRTNSMGIKQEGDNQYQATSLSSLRQNPRIVRASRIFGGKDRHSKVCTVRGLRDRRIRLSATTAIQLYDLQERLGLSQPSKVIDWLLEAAQNDVAMLPPLQFPPGFHPNLAAAAAAGESFPGIFESFDLGSCSSRTDTIQREGLNLESHGFDIDHHFFSNSNHRDKLYFPSSSSCHYNLGLLQQSLLDQSGNVTVALSNNNNLNPQTVETMSSLFPRYPLFLEGGDHQLQLFSSNSNSSKQTDHVE*
Brapa07G003468.1	BrTCP16	MSSSNNDYINGNNGVYPLSLYLSPLAGHQDIIRNPYNHQPTPSPGQMVSAVPESLMNYMSFSSNRAVNQQGFKIPEVSREIKKAVKKDRHSKIQTGQGLRDRRVRLSIGIARQFFDLQDMLGFDKASKTLDWLLKKSRRAIKELVQEKNLNNTDEDFGNIGGEVEEEEDGDKSFLYGSSPDSWEEEVACEVKKAQKRNKKIELSNISSKESRAKARGKAKEMTYDHPETISEITQTETMDPLKRSIISNEGEHMTHSLYKEATQEFDSQECILSKTKVNLPTNMDQIYNQNYGTSMLKDQGSSSNYNNILPQNLDFYYDQNSFVDQPFCAVTKTSFPRGFP*
Brapa02G001826.1	BrTCP3	MSSSNNDYNNGNSGVYPLSLYLSSLPGHQGIIRNPYNHQSTASPGQMVSAVPESLIDYMSFNSNSAVNQKGYEIPEVSREIKKAVKKDRHSKIHTAQGLRDRRVRLSIGVARQFFDLQDMLGFDKASETLDWLLKKSRRGINELVQEKKLNNKDGDYGNNRGGVEEDEEDGDKSFVYGWSPDSCEEVVYEVKKTEKSNVSSKGLMDKARGKSKQITREMVYDHPEAVSEITQTEIMDPFKRSIIFNEGDDMTHSFYKEAIQEFDNQECILTKTNVNLPTDMDQSYNQHYGTFMLKDKGSSSNYNTILPQNLDYGYDQNPFMDQLFCAVTNRNFPRGKVLVQDSSLA*
Brapa03G003874.2	BrTCP9	MNNRSFSTTTTISEDYMLFPYNDHYSSQPLLPFNPCSSINDILIHSNSNISSNPLDHHYQFLQAPSSFSQFEFVPDFALVASFLPQNNGHNDNQTITTNDHNNNHHHHHPSLLPLNNPIGESLVEPLETIATHIEDSQRISTSQDPKMNKVKKPSRTDRHSKIKTAKGTRDRRMRLSLDVAKELFGLQDMLGFDKASKTVEWLLTQAKPEIIKITSSLSNPLNHGGFSSCEESQTRPALGSMHTSSDLCKLSSMGTVEDRGSNTNSTETRGNKVDGRSMRGKRKMLQARTPILKKLSKDERAKARERAKDRTKEKLMKRRSQVTVLDAEAHNQHDEIVKNNKSHVNCKSFEATPCQEETEELLCKNDGFAVCNEFVVNKFNSSFPMPNHHRSEGTVSSI…
Brapa08G000156.1	BrTCP17	MADEESNHHHSIHSPSSPHPLGMRHQSVFSTAAEHGGCGEIVEVEGGHIVRSTGKKDRHSKVCTAKGPRDRRVRLSAPTAIQFYDVQDRLGLDRPSKAVDWLIMKAKSAIDNLAELPPWNPADTIRQAAANKPKRPKTVIPPPETGIHGGSGKETEHHHHQSSFLPASLSTPDYHPPPSSRANAQSQDLRLSLHSFQNGPAFADETEHALFSGQSNPLVFDSSTASCDQSPEFGKMQRLVTWNNGGAADSAAFGGGGFVFASPATTTSFQPQSQVFSQRGPLQSINTPMPPRAWFDPYHDHHHNHHHHPYHISPAIHQSAIPARYLSEEDGHGDKPSSASSDSRH*
Brapa02G001944.1	BrTCP5	MFPSIDTNGYDLFDPFNLHEATMLPSFTTHILSPSSHHHYPFPSFPSSSDFLDESVLISQFLLQQQADVDSPRKLRRELEQEKKNEEWVDGTTSEKVSPRRTGKKRDRHSKICTAQGPRDRRMRLSLQIARKFFDLQDMLGFDKASKTIEWLISKSKASIKQVKESAAASGNHEHLQVSDNVNDETQKVSKGRTKRVDDSCKKKQSREKARERARERTMTKMKMRLSGLIDTSKTFADPNQESRKTKIIGGAQERENLEQERSIIEKFLGLTSESSSSTIFGDSEESYTSLGSIRETVSTTGMVIPREHNTTSTASVDEERNPISTFSLYDYLCY*
Brapa05G001386.1	BrTCP12	MGLKGYSAGDGVGEIIEVPGGHIIRATGRKDRHSKVFTSKGPRDRRVRLAAHTAIQFYDVQDRLQYDRPSKAVDWLIKKAKAAIDKLETTQEPPENDTTKPGSSSSEPNLVDTQTQFVAANLDPEDAMKTFFPATTTTSGGGTNMNFQNYPHHHDADNIVSRTTTTTPNLNQDLGLSLHPFQGNNINSTVVPETNNFATSHFETFGRISGWNHHDLTMTSSSSPSEQQEEQERGNGGFMVNLHHHQPSMMTLLNSQQQQVFLGGQQQQQRGTLQSSLFPHSFRSWDHHHQTTSDNHHHHHHNQASPVMFASSSQYGSHGMMMMQGLSFPIHGEEPTQPNSSSSPPNSHL*
