# Supplementary material for: Genome-Wide Identification and Analysis of BrTCP Transcription Factor Family Genes Involved in Cold Stress Tolerance in Winter Rapeseed (Brassica rapa L.)
Source: Int J Mol Sci. 2024 Dec 19;25(24):13592. doi: 10.3390/ijms252413592 (PMC11678751; doi:10.3390/ijms252413592)
Supplement: Supplementary file 1 [file ijms-25-13592-s001.zip › Supplementary Table S3.xlsx]

## Sheet: Sheet1
	TCP4 cold-treated transcriptome expression FPKM
	AVERAGE	L7_CK	L7_3h	L7_24h	L7_Re24h
	BrTCP15	0.586781	0.32748	0.0858914	0.556278
	BrTCP18	0.224102	0.483371	0.886268	0.026725
	BrTCP13	1.14561	2.54988	2.12627	2.51933
	BrTCP19	1.20619	5.35788	3.4736	1.1025
	BrTCP6	0.149855	0.122578	0.183515	0.0434688
	BrTCP8	0.0457098	0.288532	0.370693	0.0140479
	BrTCP10	0.184424	0.444301	0.35225	0.174082
	BrTCP4	1.02796	2.45706	1.54974	1.03002
	BrTCP11	1.18402	5.85536	7.26173	1.04164
	BrTCP14	0.132228	0.462135	0.463736	0.0404055
	BrTCP2	0.368875	1.1089	0.930669	0.171454
	BrTCP1	0.640657	1.77585	0.654376	0.634716
	BrTCP7	0.0746233	0.394735	0.197828	0.0948908
	BrTCP16	0.206788	0.091547	0.0719783	0.07218
	BrTCP3	0	0.0201623	0.0096389	0.065375
	BrTCP9	1.40627	1.39425	0.621112	1.16885
	BrTCP17	0.266264	0.421365	0.295405	0.0550428
	BrTCP5	0.973706	0.754746	0.300818	1.97578
	BrTCP12	1.22922	1.50664	1.78224	0.424418
